# Supplementary material for: Protein Kinase C Activation Drives a Differentiation Program in an Oligodendroglial Precursor Model through the Modulation of Specific Biological Networks
Source: Int J Mol Sci. 2021 May 15;22(10):5245. doi: 10.3390/ijms22105245 (PMC8156399; doi:10.3390/ijms22105245)
Supplement: Supplementary file 1 [file ijms-22-05245-s001.zip]

Archive with 1 entries (1 files):
- ijms-1170256-SI.pdf
